# Supplementary material for: Characterization of Drug Resistance Mutations in Mycobacterium tuberculosis Isolates from Moroccan Patients Using Deeplex Targeted Next-Generation Sequencing
Source: Microorganisms. 2025 Sep 17;13(9):2163. doi: 10.3390/microorganisms13092163 (PMC12472841; doi:10.3390/microorganisms13092163)
Supplement: Supplementary file 1 [file microorganisms-13-02163-s001.zip]

Archive with 1 entries (1 files):
- microorganisms-3753464-supplementary.pdf
